# Supplementary material for: Somatic Mutation Allelic Ratio Test Using ddPCR (SMART-ddPCR): An Accurate Method for Assessment of Preferential Allelic Imbalance in Tumor DNA
Source: PLoS One. 2015 Nov 17;10(11):e0143343. doi: 10.1371/journal.pone.0143343 (PMC4648491; doi:10.1371/journal.pone.0143343)
Supplement: S1 Table — (XLSX) [file pone.0143343.s003.xlsx]

## Sheet: Sheet1
Gene	SNP	Mean risk allele proportion in constitutive DNA samples n	SD of constitutive DNA sample measurements	Lower - Upper thresholds*
CDKN2A	rs3731217	0.501 (9)	0.012	0.466 - 0.536
IKZF1	rs4132601	0.512 (8)	0.012	0.476 - 0.549
CEBPE	rs2239633	0.500 (9)	0.007	0.478 - 0.522
ARID5B	rs7089424	0.497 (15)	0.012	0.460 - 0.534
PIP4K2A	rs10764338	0.488 (8)	0.024	0.416 - 0.560
GATA3	rs3824662	0.502 (3)	0.027	0.420 – 0.584
	Mean	0.5	0.016	0.453 - 0.548
* Thresholds of allelic imbalance calculated using +/- 3 SDs from the mean risk allele proportion in constitutive DNA samples.
