# Supplementary material for: Somatic Mutation Allelic Ratio Test Using ddPCR (SMART-ddPCR): An Accurate Method for Assessment of Preferential Allelic Imbalance in Tumor DNA
Source: PLoS One. 2015 Nov 17;10(11):e0143343. doi: 10.1371/journal.pone.0143343 (PMC4648491; doi:10.1371/journal.pone.0143343)
Supplement: S2 Table — (XLSX) [file pone.0143343.s004.xlsx]

## Sheet: Sheet1
Peak Name	Cytoband	Chromosome*	Start	End	Size (bp)	Heritable SNP associations**	SCNA tumor types ‡
MYCL1	1p34.2	chr1	40317971	40417342	99371	---	---
MCL1	1q21.3	chr1	150496857	150678056	181199	Melanoma	BLCA, BRCA, CRC, KIRC, LUAD, LUSC, OV, pancan12, UCEC
1q23.3	1q23.3	chr1	160949115	161115281	166166	---	---
MDM4	1q32.1	chr1	204367383	204548517	181134	Breast; prostate	GBM, KIRC, pancan12, UCEC
1q44	1q44T	chr1	242979907	249250621	6270714	ALL	BRCA, CRC, GBM, KIRC, LUAD, pancan12, UCEC,
2p15	2p15	chr2	59143237	63355557	4212320	Breast; Hodgkin's lymphoma; prostate	pancan12
PAX8	2q13	chr2	113990138	114122826	132688	---	---
NFE2L2	2q31.2	chr2	178072322	178171101	98779	---	---
TERC	3q26.2	chr3	169389459	169490555	101096	Melanoma; multiple myeloma; bladder; glioma	BLCA, LUAD, LUSC, pancan12, UCEC
SOX2	3q26.33	chr3	181151312	181928394	777082	---	---
BDH1	3q29	chr3	197212101	197335320	123219	---	---
FGFR3	4p16.3	chr4	1778797	1817427	38630	Bladder; urinary bladder	BLCA, GBM, OV, pancan12, UCEC
PDGFRA	4q12	chr4	54924794	55218386	293592	---	---
COX18	4q13.3	chr4	73530210	74658151	1127941	Prostate	BLCA, BRCA, HNSC, OV, pancan12
TERT	5p15.33	chr5	1287704	1300024	12320	Lung adenocarcinoma; glioma; testicular germ cell; bladder; prostate; melanoma; breast; basal cell carcinoma	BLCA, CRC, GBM, HNSC, LUAD, LUSC, OV, pancan12, UCEC
5p13.1	5p13.1	chr5	35459650	50133375	14673725	Pancreatic; gastric; prostate; breast	CRC, pancan12
NSD1	5q35.3	chr5	176337344	177040112	702768	---	---
NEDD9	6p24.2	chr6	11180426	11620845	440419	---	---
E2F3	6p22.3	chr6	19610794	22191922	2581128	Ileal carcinoids; neuroblastoma; bladder	pancan12
6p21.1	6p21.1	chr6	41519930	44297771	2777841	Prostate	CRC, KIRC, LUAD, pancan12
PHF3	6q12	chr6	63883156	64483307	600151	---	---
6q21	6q21	chr6	107098934	107359899	260965	---	---
EGFR	7p11.2	chr7	55075808	55093954	18146	Glioma	BLCA, BRCA, GBM, HNSC, LUAD, LUSC, pancan12
CDK6	7q21.2	chr7	92196092	92530348	334256	---	---
7q36.3	7q36.3T	chr7	153768037	159138663	5370626	CRC; bladder	KIRC, LUAD, OV, pancan12
[ZNF703]	8p11.23	chr8	37492669	37527108	34439	---	---
WHSC1L1	8p11.23	chr8	38191804	38260814	69010	---	---
KAT6A	8p11.21	chr8	41751300	41897859	146559	---	---
SOX17	8q11.23	chr8	55069781	55384342	314561	---	---
8q21.13	8q21.13	chr8	80432552	81861219	1428667	---	---
8q22.2	8q22.2	chr8	101324079	101652657	328578	---	---
LINC00536	8q23.3	chr8	116891361	117360815	469454	CRC	pancan12
MYC	8q24.21	chr8	128739772	128762863	23091	CLL; ovarian; CRC; prostate; bladder; breast; renal cell carcinoma	BLCA, BRCA, GBM, KIRC, OV, pancan12, UCEC
PARP10	8q24.3	chr8	144925436	145219779	294343	---	---
9p24.2	9p24.2T	chr9	1	7379570	7379569	Testicular; pancreatic; myeloproliferative neoplasms	pancan12, UCEC
9p13.3	9p13.3	chr9	35652385	35739486	87101	---	---
10p15.1	10p15.1	chr10	4190059	6130004	1939945	Multiple myeloma; osteosarcoma; breast	pancan12
KAT6B	10q22.2	chr10	76497097	77194071	696974	---	---
EHF	11p13	chr11	34574296	34857324	283028	---	---
KDM2A	11q13.2	chr11	67025375	67059633	34258	---	---
CCND1	11q13.3	chr11	69464719	69502928	38209	Breast; multiple myeloma; renal cell carcinoma	BRCA, LUAD, pancan12
INTS4	11q14.1	chr11	77610143	77641464	31321	---	---
11q22.2	11q22.2	chr11	102295593	102512085	216492	---	---
KDM5A	12p13.33T	chr12	1	980639	980638	Colorectal	BRCA, CRC, HNSC, LUAD, LUSC, OV, pancan12,
KRAS	12p12.1	chr12	24880663	25722878	842215	---	---
CDK4	12q14.1	chr12	58135797	58156509	20712	---	---
MDM2	12q15	chr12	69183279	69260755	77476	---	---
13q34	13q34T	chr13	108818892	115169878	6350986	Bladder	GBM, LUSC, pancan12, UCEC
14q11.2	14q11.2T	chr14	1	21645085	21645084	---	---
NKX2-1	14q13.2	chr14	35587755	37523513	1935758	Thyroid; breast	LUAD, LUSC, pancan12
AKT1	14q32.33	chr14	105182581	105333748	151167	---	---
IGF1R	15q26.3	chr15	98667475	100292401	1624926	---	---
PHF12	17q11.2	chr17	27032828	27327946	295118	---	---
ERBB2	17q12	chr17	37848534	37877201	28667	---	---
17q21.33	17q21.33	chr17	47346425	47509605	163180	---	---
TUBD1	17q23.1	chr17	57922443	57946458	24015	---	---
BPTF	17q24.2	chr17	65678858	66288612	609754	Lung; lung adenocarcinoma	KIRC, pancan12
17q25.1	17q25.1	chr17	73568926	73594884	25958	---	---
CBX8	17q25.3	chr17	77770110	77795534	25424	---	---
18q11.2	18q11.2	chr18	23857484	24119078	261594	---	---
19p13.2	19p13.2	chr19	10260457	10467501	207044	---	---
BRD4	19p13.12	chr19	15310246	15428182	117936	---	---
CCNE1	19q12	chr19	30306758	30316875	10117	Bladder	BLCA, BRCA, GBM, LUSC, OV, pancan12, UCEC
PAF1	19q13.2	chr19	39699366	39945515	246149	---	---
19q13.42	19q13.42T	chr19	55524376	59128983	3604607	---	---
BCL2L1	20q11.21	chr20	30179028	30320705	141677	---	---
ZNF217	20q13.2	chr20	52148496	52442225	293729	---	---
20q13.33	20q13.33	chr20	62187847	62214354	26507	---	---
22q11.21	22q11.21	chr22	18613558	23816427	5202869	---	---
G6PD	Xq28	chrX	153760870	153767853	6983	---	---
Notes
Rows in bold highlight regions where at least one of the heritable SNP-associated tumor types (in column G) matches at least one of the SCNA tumor types (in column H)
* Chromosomal locations based on hg19 genome build
** SCNA regions that overlap with cancer-associated SNPs in the NHGRI GWAS catalog
‡ SCNA tumor type only listed for loci that overlap with associated regions in cancer GWAS studies
“pancan12” includes SCNAs identified through integrated analysis of 12 cancer types, which includes the 11 tumor types listed above but with CRC split into two distinct tumor types, “colon” and “rectal” (Hoadley et al., 2014, Cell 158: 929-944).
ALL = acute lymphoblastic leukemia
BLCA = bladder
BRCA = breast
CLL = chronic lymphoblastic leukemia
CRC = colorectal
GBM = glioblastoma
HNSC = head and neck
KIRC = kidney clear cell
LAML = acute myeloid leukemia
LUAD = lung adenocarcinoma
LUSC = lung squamous cell carcinoma
OV = ovarian
UCEC = endometrial (uterine)
