# Supplementary material for: Somatic Mutation Allelic Ratio Test Using ddPCR (SMART-ddPCR): An Accurate Method for Assessment of Preferential Allelic Imbalance in Tumor DNA
Source: PLoS One. 2015 Nov 17;10(11):e0143343. doi: 10.1371/journal.pone.0143343 (PMC4648491; doi:10.1371/journal.pone.0143343)
Supplement: S3 Table — (XLSX) [file pone.0143343.s005.xlsx]

## Sheet: Sheet1
Peak Name	Cytoband	Chromosome*	Start	End	Size (bp)	Heritable SNP associations**	SCNA tumor types ‡
1p36.23	1p36.23	chr1	7829287	8925111	1095824	---	---
ARID1A	1p36.11	chr1	26900639	27155421	254782	---	---
AGBL4	1p33	chr1	48935280	50514967	1579687	---	---
NEGR1	1p31.1	chr1	71699756	74522473	2822717	---	---
1p13.2	1p13.2	chr1	110048528	117687124	7638596	Breast	CRC, HNSC, LUAD, LUSC
SMYD3	1q44	chr1	245282267	247110824	1828557	---	---
2p25.3	2p25.3T	chr2	1	20072169	20072168	Osteosarcoma, Prostate; Wilms tumor; Breast	GBM, OV, UCEC
LRP1B	2q22.1	chr2	139655617	143637838	3982221	---	---
IKZF2	2q34	chr2	211542637	214143899	2601262	Non-small cell lung cancer; Breast	BLCA, LUSC, UCEC
2q37.3	2q37.3T	chr2	241544527	243199373	1654846	CLL; Prostate	BRCA, HNSC, KIRC, LUAD, OV, UCEC
CNTN4	3p26.3T	chr3	1	3100786	3100785	Gallbladder	CRC, OV
FHIT	3p14.2	chr3	59034763	61547330	2512567	---	---
3p12.2	3p12.2	chr3	75363575	86988125	11624550	---	---
4p16.3	4p16.3T	chr4	1	1243876	1243875	---	---
FAM190A	4q22.1	chr4	90844993	93240505	2395512	---	---
LINC00290	4q34.3	chr4	178911874	183060693	4148819	Multiple myeloma; Non-small cell lung cancer	BLCA, GBM, KIRC, LUAD, LUSC, OV , UCEC
FAT1	4q35.2	chr4	187475875	188227950	752075	---	---
PDE4D	5q11.2	chr5	58260298	59787985	1527687	Esophageal; Breast	BLCA, CRC, HNSC, LAML, LUAD, LUSC, OV, UCEC
5q15	5q15	chr5	73236070	114508587	41272517	GBM; Prostate; Breast; Wilms tumor; Gallbladder; Hodgkin's lymphoma; CRC	CRC, LUAD, LUSC
5q35.3	5q35.3T	chr5	153840473	180915260	27074787	Breast; Prostate; Multiple myeloma	GBM, HNSC,
6p25.3	6p25.3	chr6	1608837	2252425	643588	---	---
6q21	6q21	chr6	86319089	117076132	30757043	Neuroblastoma; Prostate	GBM, LUAD
PARK2	6q26	chr6	161693099	163153207	1460108	Pancreatic	CRC, HNSC, KIRC, LUAD, LUSC, OV, UCEC
7p22.3	7p22.3T	chr7	1	1496620	1496619	---	---
IMMP2L	7q31.1	chr7	109599468	111366370	1766902	---	---
MLL3	7q36.1	chr7	151817415	152136074	318659	---	---
CSMD1	8p23.2	chr8	2079140	6262191	4183051	---	---
PPP2R2A	8p21.2	chr8	25896447	26250295	353848	---	---
8p11.21	8p11.21	chr8	42883855	47753079	4869224	---	---
PTPRD	9p24.1	chr9	8310705	12693402	4382697	---	---
CDKN2A	9p21.3	chr9	21865498	22448737	583239	Glioma; Melanoma; Breast; ALL, CLL, basal cell carcinoma, nasopharyngeal carcinoma	BLCA, BRCA, CRC, GBM, HNSC, KIRC, LUAD, LUSC
9p21.2	9p21.2	chr9	27572512	28982153	1409641	Endometrial	UCEC
9p13.1	9p13.1	chr9	38619152	71152237	32533085	---	---
9q34.3	9q34.3	chr9	135441810	139646221	4204411	Pancreatic	BRCA, GBM, HNSC, OV, UCEC
ZMYND11	10p15.3T	chr10	1	857150	857149	---	---
PRKG1	10q11.23	chr10	52644085	54061437	1417352	---	---
PTEN	10q23.31	chr10	89615138	90034038	418900	---	---
10q25.1	10q25.1	chr10	99340084	113910615	14570531	Prostate; melanoma; CRC; multiple myeloma	BLCA, LAML, OV
10q26.3	10q26.3T	chr10	135190263	135534747	344484	---	---
11p15.5	11p15.5T	chr11	1	709860	709859	---	---
11q23.1	11q23.1	chr11	105849158	117024891	11175733	Melanoma; CRC	HNSC
11q25	11q25T	chr11	133400280	135006516	1606236	---	---
CDKN1B	12p13.1	chr12	12710990	12966966	255976	---	---
ANKS1B	12q23.1	chr12	99124001	100431272	1307271	---	---
12q24.33	12q24.33T	chr12	131692956	133851895	2158939	---	---
MPHOSPH8	13q12.11T	chr13	1	20535070	20535069	---	---
RB1	13q14.2	chr13	48833767	49064807	231040	---	---
14q11.2	14q11.2T	chr14	1	30047530	30047529	ALL	HNSC, LUSC
RAD51B	14q24.1	chr14	68275375	69288431	1013056	Breast (male); breast; prostate	BRCA, CRC, OV
14q32.33	14q32.33T	chr14	94381429	107349540	12968111	Large B-cell lymphoma	LUAD
15q12	15q12T	chr15	1	32929863	32929862	Multiple myeloma; CRC; bladder	BLCA, LUSC
15q15.1	15q15.1	chr15	41795901	42068054	272153	---	---
RBFOX1	16p13.3	chr16	5144019	7771745	2627726	---	---
WWOX	16q23.1	chr16	78129058	79627770	1498712	---	---
17p13.3	17p13.3T	chr17	1	1180022	1180021	Prostate; CRC	BRCA, LAML, LUAD, UCEC
NF1	17q11.2	chr17	29326736	29722618	395882	---	---
BRCA1	17q21.31	chr17	41178765	41336147	157382	---	---
FOXK2	17q25.3	chr17	80443432	80574531	131099	---	---
SMAD4	18q21.2	chr18	48472083	48920689	448606	---	---
18q23	18q23T	chr18	74979706	78077248	3097542	Prostate	BRCA, HNSC, LUSC, OV, UCEC
STK11	19p13.3	chr19	1103715	1272039	168324	---	---
19q13.32	19q13.32	chr19	47332686	47763284	430598	---	---
ZNF132	19q13.43T	chr19	58661582	59128983	467401	---	---
MACROD2	20p12.1	chr20	14302876	16036135	1733259	---	---
21q11.2	21q11.2T	chr21	1	15482604	15482603	---	---
PTTG1IP	21q22.3	chr21	46230687	46306160	75473	---	---
22q11.1	22q11.1T	chr22	1	17960585	17960584	---	---
22q13.32	22q13.32T	chr22	48026910	51304566	3277656	Pancreatic; endometrial	BLCA, GBM, LUAD, OV, UCEC
Xp22.33	Xp22.33T	chrX	1	11137490	11137489	CRC; prostate	LUAD, LUSC
DMD	Xp21.2	chrX	30865118	34644819	3779701	---	---
Notes
Rows in bold highlight regions where at least one of the heritable SNP-associated tumor types (in column G) matches at least one of the SCNA tumor types (in column H)
* Chromosomal locations based on hg19 genome build
** SCNA regions that overlap with cancer-associated SNPs in the NHGRI GWAS catalog
‡ SCNA tumor type only listed for loci that overlap with associated regions in cancer GWAS studies
“pancan12” includes SCNAs identified through integrated analysis of 12 cancer types, which includes the 11 tumor types listed above but with CRC split into two distinct tumor types, “colon” and “rectal” (Hoadley et al., 2014, Cell 158: 929-944).
ALL = acute lymphoblastic leukemia
BLCA = bladder
BRCA = breast
CLL = chronic lymphoblastic leukemia
CRC = colorectal
GBM = glioblastoma
HNSC = head and neck
KIRC = kidney clear cell
LAML = acute myeloid leukemia
LUAD = lung adenocarcinoma
LUSC = lung squamous cell carcinoma
OV = ovarian
UCEC = endometrial (uterine)
