# Supplementary material for: Somatic Mutation Allelic Ratio Test Using ddPCR (SMART-ddPCR): An Accurate Method for Assessment of Preferential Allelic Imbalance in Tumor DNA
Source: PLoS One. 2015 Nov 17;10(11):e0143343. doi: 10.1371/journal.pone.0143343 (PMC4648491; doi:10.1371/journal.pone.0143343)
Supplement: S5 Table — (XLSX) [file pone.0143343.s007.xlsx]

## Sheet: Sheet1
Method	Accuracy	Sensitivity (AI detection)a	Sample throughput (n max)	SNP multiplexing	Copy number assessment
SMART-ddPCR	+++	+++ (0.90-1.10)b	++ (48)	-	+
Sanger Sequencing	+	+ (0.60-1.67)	+ (1)	-	-
Sequenom genotyping	++	++ (0.67-1.50)	+++ (384)	+	-
Taqman qPCR	++	++ (0.63-1.60)	+++ (384)	-	+c
a based on AI thresholds from previous studies (refs 4, 6, and 7 )
b based on mean AI thresholds from constitutional DNA sample repeat measures
c copy number assessment possible by running a control gene locus Taqman assay in a second reaction
n max = maximum number of samples that can be multiplexed
