# Supplementary material for: Somatic Mutation Allelic Ratio Test Using ddPCR (SMART-ddPCR): An Accurate Method for Assessment of Preferential Allelic Imbalance in Tumor DNA
Source: PLoS One. 2015 Nov 17;10(11):e0143343. doi: 10.1371/journal.pone.0143343 (PMC4648491; doi:10.1371/journal.pone.0143343)
Supplement: S6 Table — (XLSX) [file pone.0143343.s008.xlsx]

## Sheet: rs3731217
Sample ID	Risk allele (A) conc. (copies/µL)	Protective allele (C) conc. (copies/µL)	Risk allele proportion (A/A+C)
BM1_1	238	128	0.650273
BM1_2	218	123	0.639296
BM2_1	147	150	0.494949
BM2_2	139	138	0.501805
BM3_1	36.8	36.3	0.50342
BM3_2	37.2	36.7	0.503383
BM4_1	78.4	75.3	0.510085
BM4_2	69.1	64.4	0.517603
BM5_1	141	0	1
BM5_2	139	0.228	0.998362
BM6_1	113	114	0.497797
BM6_2	94.6	93.6	0.502657
BM7_1	102	94.9	0.518029
BM7_2	87.3	79.2	0.524324
BM7_3	0.915	0.901	0.503855
BM8_1	33	36.2	0.476879
BM8_2	43.5	42.1	0.508178
BM9_1	22.6	19.2	0.54067
BM9_2	23.3	19.9	0.539352
BM10_1	20.2	80.1	0.201396
BM10_2	18.6	74.1	0.200647
BM11_1	430	0	1
BM11_2	463	0	1
BM12_1	8.88	11.1	0.444444
BM12_2	9.61	9.97	0.490807
BM12_3	1.04	1.02	0.504854
BM13_1	116	114	0.504348
BM13_2	120	112	0.517241
BM14_1	9.76	8.52	0.533917
BM14_2	9.2	8.2	0.528736
BM14_3	0.909	1.13	0.445807
BM15_1	36.1	33.5	0.518678
BM15_2	31.7	32.1	0.496865
BM16_1	31.5	32.6	0.49142
BM16_2	31.6	30.1	0.512156
BM17_1	75.2	78.5	0.489265
BM17_2	69.1	68.7	0.501451
BM18_1	93.8	95.8	0.494726
BM18_2	88.7	92	0.490869
BM19_1	101	54.4	0.649936
BM19_2	93.6	49	0.656381
BM20_1	7.33	2.37	0.75567
BM20_2	14.2	4.62	0.754516
BM21_1	94.8	94.5	0.500792
BM21_2	87.1	83.7	0.509953
BM22_1	6.27	4.26	0.595442
BM22_2	11.6	6.5	0.640884
BM23_1	139	145	0.489437
BM23_2	133	133	0.5
BM24_1	97.5	99.6	0.494673
BM24_2	95.3	95.1	0.500525
BM25_1	55	57.4	0.489324
BM25_2	19.6	19.8	0.497462
BM26_1	11.4	11.9	0.48927
BM26_2	11.9	10.5	0.53125
BM27_1	85.9	81.6	0.512836
BM27_2	75.8	81.3	0.482495
BM28_1	118	111	0.515284
BM28_2	113	112	0.502222
BM29_1	56	54.7	0.505872
BM29_2	59.4	57.1	0.509871
BM30_1	19.9	17.5	0.532086
BM30_2	18.9	18.8	0.501326
BM31_1	93.2	189	0.330262
BM31_2	95.1	205	0.316894
BM32_1	107	110	0.493088
BM32_2	102	97.2	0.512048
BM33_1	104	97.9	0.515106
BM33_2	104	100	0.509804
BM34_1	5.23	0	1
BM34_2	10.5	0	1
BM35_1	299	295	0.503367
BM35_2	278	287	0.492035
BM36_1	11.9	17.8	0.400673
BM36_2	11.6	19.2	0.376623
BM37_1	55.8	56	0.499106
BM37_2	57.5	57.9	0.498267
BM38_1	225	0	1
BM38_2	233	0	1
BM39_1	3.8	6.59	0.365736
BM39_2	10.4	11.4	0.477064
BM39_3	1.25	1.13	0.52521
BM40_1	80.6	32	0.715808
BM40_2	82.9	29.7	0.736234
BM41_1	35.2	72.3	0.327442
BM41_2	35.8	74.6	0.324275
BM42_1	343	332	0.508148
BM42_2	359	362	0.49792
BM43_1	185	108	0.631399
BM43_2	167	109	0.605072
BM44_1	265	268	0.497186
BM44_2	282	286	0.496479
BM45_1	29.5	29.8	0.49747
BM45_2	27.8	30.6	0.476027
BM46_1	36.9	34.7	0.515363
BM46_2	35.3	32.4	0.521418
BM47_1	638	628	0.503949
BM47_2	698	705	0.497505
BM48_1	282	289	0.49387
BM48_2	261	274	0.48785
BM49_1	44.4	190	0.18942
BM49_2	39.4	180	0.179581
BM50_1	499	505	0.497012
BM50_2	493	490	0.501526
GM1_1	51.7	52.2	0.497594
GM1_2	45.9	48	0.488818
GM2_1	118	119	0.49789
GM2_2	113	118	0.489177
GM2_3	54.3	60.9	0.471354
GM2_4	44.7	45.7	0.494469
GM3_1	105	101	0.509709
GM3_2	105	106	0.49763
GM3_3	112	114	0.495575
GM3_4	114	119	0.48927
GM4_1	91.2	87	0.511785
GM4_2	94.7	90.8	0.510512
GM4_3	108	99	0.521739
GM4_4	97.3	94.8	0.506507
GM5_1	84.2	84	0.500595
GM5_2	86.2	86.3	0.49971
GM5_3	92.7	92.6	0.50027
GM5_4	90	88.2	0.505051
GM6_1	116	118	0.495726
GM6_2	130	129	0.501931
GM6_3	130	134	0.492424
GM6_4	122	129	0.486056
GM7_1	132	126	0.511628
GM7_2	144	136	0.514286
GM7_3	53.6	50	0.517375
GM7_4	49.7	49.7	0.5
GM8_1	115	115	0.5
GM8_2	129	128	0.501946
GM8_3	46.3	46.1	0.501082
GM8_4	45	43.7	0.507328
GM9_1	21.9	19.8	0.52518
GM9_2	20.2	21.1	0.489104
GM9_3	21.3	20.2	0.513253
GM9_4	19.6	21.4	0.478049
BM = bone marrow (i.e. tumor) samples
GM = germline DNA samples
"_X" = replicate measurements

## Sheet: rs4132601
Sample ID	Risk allele (G) conc. (copies/µL)	Protective allele (T) conc. (copies/µL)	Risk allele proportion (G/G+T)
BM1	223	223	0.5
BM2_1	214	200	0.516908
BM2_2	171	158	0.519757
BM3_1	43.7	40.9	0.516548
BM3_2	40.8	40.5	0.501845
BM4	872	890	0.494892
BM5	248	250	0.497992
BM6_1	13.1	11.9	0.524
BM6_2	262	261	0.500956
BM7	166	161	0.507645
BM8	126	131	0.490272
BM9_1	5.14	4.57	0.529351
BM9_2	7.57	9.42	0.445556
BM9_3	8.23	8.23	0.5
BM10_1	0.144	4.75	0.0294238
BM10_2	0	3.25	0
BM10_3	0	5.31	0
BM11	156	153	0.504854
BM12	88.9	92.4	0.490347
BM13_1	37.6	18.6	0.669039
BM13_2	12.5	6.72	0.650364
BM14	118	119	0.49789
BM15_1	0.0853	686	0.000124329
BM15_2	0	672	0
BM16	207	212	0.494033
BM17_1	0	40.6	0
BM17_2	0	40.2	0
BM18	53.6	53.4	0.500935
BM19	114	111	0.506667
BM20_1	6.1	5.48	0.52677
BM20_2	9.9	9.61	0.507432
BM20_3	9.53	10.6	0.473423
BM21	114	118	0.491379
BM22	79.3	81.2	0.494081
BM23_1	178	41.6	0.810565
BM23_2	142	34.6	0.804077
BM24	133	134	0.498127
BM25_1	29.1	11.8	0.711491
BM25_2	26.8	11.2	0.705263
BM26	71	72.8	0.493741
BM27	928	920	0.502165
BM28	189	191	0.497368
BM29	140	135	0.509091
BM30	11.4	12.1	0.485106
BM31_1	112	62.3	0.64257
BM31_2	92.4	47.8	0.659058
BM32	122	120	0.504132
BM33	170	175	0.492754
BM34_1	23.1	139	0.142505
BM34_2	18.9	115	0.14115
BM35	119	117	0.504237
BM36_1	293	267	0.523214
BM36_2	126	130	0.492188
BM37	56.9	54.8	0.5094
BM38	111	110	0.502262
BM39_1	47.9	51.2	0.48335
BM39_2	41.1	44.7	0.479021
BM40	11.9	11.9	0.5
BM41	94.4	98.6	0.489119
BM42	45.2	43.1	0.511891
BM43	75.9	74.7	0.503984
BM44	15.2	15.2	0.5
BM45	111	108	0.506849
BM46	24.7	5.74	0.811432
BM47	146	141	0.508711
BM48	272	268	0.503704
BM49	75.9	75.3	0.501984
BM50	869	875	0.49828
BM51	96	97.3	0.496637
BM52	60.2	59.3	0.503766
BM53	29	28.2	0.506993
BM54	89	93	0.489011
BM55	81.2	83.1	0.494218
BM56	83.9	85.5	0.495277
BM57	168	163	0.507553
BM58	16	15.5	0.507937
BM59_1	66.3	13.4	0.83187
BM59_2	45	10.5	0.810811
BM60	97	96.3	0.501811
BM61_1	205	11.5	0.946882
BM61_2	242	12.2	0.952006
BM62_1	134	264	0.336683
BM62_2	114	233	0.32853
BM63	324	328	0.496933
BM64_1	90.3	18.9	0.826923
BM64_2	84.3	18.5	0.820039
BM65_1	43.1	342	0.111919
BM65_2	35.6	294	0.10801
BM66_1	36.8	32	0.534884
BM66_2	2.31	2.46	0.484277
BM67_1	2770	318	0.897021
BM67_2	1550	178	0.896991
BM68	498	511	0.493558
BM69	65.3	65.8	0.498093
BM70	77.9	76.9	0.50323
BM71	251	255	0.496047
BM72	105	101	0.509709
BM73	148	147	0.501695
BM74	195	184	0.514512
BM75	334	326	0.506061
BM76	299	302	0.497504
BM77_1	192	127	0.601881
BM77_2	123	78.5	0.610422
BM78_1	292	155	0.653244
BM78_2	203	113	0.642405
BM79	188	195	0.490862
BM80	215	214	0.501166
BM81	148	143	0.508591
BM82	77.1	77.1	0.5
BM83	36.6	34.8	0.512605
BM84_1	224	242	0.480687
BM84_2	102	99.1	0.50721
BM85	192	193	0.498701
BM86_1	47.9	79.3	0.376572
BM86_2	39.3	60.4	0.394183
BM87_1	53.6	22.2	0.707124
BM87_2	51	19.6	0.72238
BM88_1	62.9	58.4	0.518549
BM88_2	61.2	60.5	0.502876
BM89	68.7	73.1	0.484485
BM90	93.5	92.7	0.502148
BM91	83.9	83.9	0.5
BM92	124	125	0.497992
BM93	97.4	100	0.493414
BM94	116	113	0.50655
BM95_1	171	48.7	0.778334
BM95_2	188	55.3	0.772709
BM96_1	0.229	162	0.00141158
BM96_2	0.0796	177	0.000449515
BM97_1	107	121	0.469298
BM97_2	99.8	105	0.487305
BM98_1	117	109	0.517699
BM98_2	121	119	0.504167
BM99	57.5	58.2	0.496975
BM100	110	112	0.495495
BM101_1	117	40.2	0.744275
BM101_2	132	45.1	0.745342
BM102	124	126	0.496
BM103	162	164	0.496933
BM104	225	226	0.498891
BM105	425	421	0.502364
BM106	62	59	0.512397
BM107	166	167	0.498498
BM108	118	124	0.487603
BM109	121	124	0.493878
BM110_1	119	117	0.504237
BM110_2	118	122	0.491667
BM111_1	57.1	724	0.073102
BM111_2	49.2	540	0.0835031
BM112	423	433	0.494159
BM113	32.5	32.8	0.497703
BM114_1	87.4	82	0.515939
BM114_2	88	86.4	0.504587
BM115	79	83.1	0.487353
BM116_1	53.1	213	0.199549
BM116_2	53.3	234	0.18552
BM117	171	168	0.504425
BM118	1040	1060	0.495238
BM119	68.6	69.7	0.496023
BM120	57.1	59.9	0.488034
BM121	241	235	0.506303
BM122	95.3	98.7	0.491237
BM123_1	245	107	0.696023
BM123_2	242	109	0.689459
BM124	16.6	16.8	0.497006
BM125_1	16.4	35.8	0.314176
BM125_2	15.9	36.7	0.302281
BM126_1	73.3	75.5	0.492608
BM126_2	71.8	73.4	0.49449
BM127	80.6	82	0.495695
BM128	334	340	0.495549
BM129_1	70.2	32.2	0.685547
BM129_2	71.5	32.6	0.68684
BM130	348	351	0.497854
BM131	194	187	0.509186
BM132	189	185	0.505348
BM133	1370	1330	0.507407
BM134_1	19.4	15.4	0.557471
BM134_2	17.1	16.9	0.502941
BM135	185	180	0.506849
BM136	256	255	0.500978
BM137_1	196	189	0.509091
BM138	163	32.9	0.832057
BM138_2	159	32.9	0.828557
BM139_1	36.8	46.2	0.443373
BM139_2	41	43.5	0.485207
BM140	162	168	0.490909
BM141	390	392	0.498721
BM142_1	143	147	0.493103
BM142_2	143	155	0.479866
GM1_1	57.5	55.1	0.510657
GM1_2	53	51.4	0.507663
GM2_1	47.1	41.3	0.532805
GM2_2	39.6	40.1	0.496863
GM3_1	61.7	59.2	0.510339
GM3_2	55.5	51.1	0.520638
GM4_1	155	146	0.51495
GM4_2	150	150	0.5
GM5_1	57.3	53.3	0.518083
GM5_2	53	48.9	0.520118
GM6_1	36.6	36.9	0.497959
GM6_2	47.5	40.9	0.53733
GM7_1	184	180	0.505495
GM7_2	187	171	0.522346
GM8_1	76.2	74.5	0.50564
GM8_2	84.2	84.9	0.49793
BM = bone marrow (i.e. tumor) samples
GM = germline DNA samples
"_X" = replicate measurements

## Sheet: rs2239633
Sample ID	Risk allele (G) conc. (copies/µL)	Protective allele (A) conc. (copies/µL)	Risk allele proportion (G/G+A)
BM1_1	218	124	0.637427
BM1_2	233	135	0.633152
BM2_1	152	0.213	0.998601
BM2_2	175	0.151	0.999138
BM3_1	792	0.0796	0.9999
BM3_2	759	0.0831	0.999891
BM4_1	176	89.7	0.662401
BM4_2	189	103	0.64726
BM5_1	194	199	0.493639
BM5_2	213	225	0.486301
BM6_1	194	119	0.619808
BM6_2	223	138	0.617729
BM7_1	78	136	0.364486
BM7_2	84.2	157	0.349088
BM8_1	66.5	45.2	0.595345
BM8_2	71.5	43.7	0.62066
BM9_1	71.6	135	0.346563
BM9_2	82	150	0.353448
BM10_1	70.7	133	0.347079
BM10_2	69.1	136	0.336909
BM11_1	128	241	0.346883
BM11_2	145	276	0.344418
BM12_1	65.7	116	0.361585
BM12_2	62.6	118	0.346622
BM13_1	32	20.1	0.614203
BM13_2	38.2	24.2	0.612179
BM14_1	96.1	55.3	0.634742
BM14_2	113	65.5	0.633053
BM15_1	39	20.6	0.654362
BM15_2	38.8	21.8	0.640264
BM16_1	371	370	0.500675
BM16_2	305	308	0.497553
BM17_1	110	66.1	0.624645
BM17_2	127	66.6	0.655992
BM18_1	65.4	64	0.50541
BM18_2	79.2	83.2	0.487685
BM19_1	153	85.9	0.640435
BM19_2	163	97.1	0.626682
BM20_1	158	81.9	0.658608
BM20_2	174	91.6	0.65512
BM21_1	31.1	20.9	0.598077
BM21_2	37.1	24.2	0.60522
BM22_1	57	99.3	0.364683
BM22_2	64	117	0.353591
BM23_1	56.6	109	0.341787
BM23_2	61.2	114	0.349315
BM24_1	195	105	0.65
BM24_2	210	107	0.662461
BM25_1	191	183	0.510695
BM25_2	212	208	0.504762
BM26_1	12	13.3	0.474308
BM26_2	10.8	10.4	0.509434
BM27_1	14.7	16.4	0.472669
BM27_2	16	22.4	0.416667
BM28_1	246	495	0.331984
BM28_2	344	647	0.347124
BM29_1	46.1	47.3	0.493576
BM29_2	64	67.9	0.485216
BM30_1	338	183	0.648752
BM30_2	312	170	0.647303
BM31_1	283	161	0.637387
BM31_2	338	221	0.604651
BM32_1	29.4	30.1	0.494118
BM32_2	36	35.8	0.501393
BM33_1	201	383	0.344178
BM33_2	220	430	0.338462
BM34_1	143	142	0.501754
BM34_2	193	195	0.497423
BM35_1	604	1160	0.342404
BM35_2	695	1390	0.333333
BM36_1	293	162	0.643956
BM36_2	398	209	0.655684
BM37_1	101	59.1	0.630856
BM37_2	147	80.4	0.646438
BM38_1	788	771	0.505452
BM38_2	968	926	0.511088
BM39_1	123	228	0.350427
BM39_2	152	279	0.352668
BM40_1	72.9	119	0.379885
BM40_2	84.5	133	0.388506
BM41_1	1050	1010	0.509709
BM41_2	1730	1720	0.501449
BM42_1	301	166	0.64454
BM42_2	386	204	0.654237
GM1_1	131	134	0.49434
GM1_2	135	131	0.507519
GM1_3	141	138	0.505376
GM1_4	133	135	0.496269
GM2_1	25.2	24.8	0.504
GM2_2	26.1	24.5	0.51581
GM2_3	29.3	28.5	0.50692
GM2_4	25.6	26	0.496124
GM3_1	80.9	79.6	0.50405
GM3_2	63.7	64.6	0.496493
GM4_1	91.3	90.7	0.501648
GM4_2	90.8	89.7	0.503047
GM4_3	91.9	89.9	0.505501
GM4_4	89.3	92.7	0.490659
GM5_1	44.6	45.9	0.492818
GM5_2	39.1	38.7	0.502571
GM6_1	28.1	28	0.500891
GM6_2	29.3	31.2	0.484298
BM = bone marrow (i.e. tumor) samples
GM = germline DNA samples
"_X" = replicate measurements

## Sheet: rs7089424
Sample ID	Risk allele (G) conc. (copies/µL)	Protective allele (T) conc. (copies/µL)	Risk allele proportion (G/G+T)
BM1_1	305	299	0.504967
BM1_2	300	299	0.500835
BM2_1	144	182	0.441718
BM2_2	135	174	0.436893
BM3_1	51.7	28	0.648683
BM3_2	43.7	23.8	0.647407
BM4_1	291	163	0.640969
BM4_2	242	149	0.618926
BM5_1	11.2	10.3	0.52093
BM5_2	9.73	9.97	0.493909
BM6_1	91.7	159	0.365776
BM6_2	76.2	145	0.344485
BM7_1	7.15	12.2	0.369509
BM7_2	8.12	11.1	0.422477
BM8_1	1980	1960	0.502538
BM8_2	1580	1570	0.501587
BM9_1	20.5	22	0.482353
BM9_2	21.1	19	0.526185
BM10_1	438	420	0.51049
BM10_2	401	400	0.500624
BM11_1	22.5	24.5	0.478723
BM11_2	23.7	20.2	0.539863
BM12_1	38.1	21.1	0.643581
BM12_2	40.7	19.3	0.678333
BM13_1	183	98.8	0.649397
BM13_2	187	92.8	0.668335
BM14_1	6.91	7.51	0.479196
BM14_2	6.36	6.52	0.493789
BM15_1	7.72	6.08	0.55942
BM15_2	8.2	7.03	0.538411
BM16_1	137	70.3	0.660878
BM16_2	153	80.3	0.655808
BM17_1	38.6	35.7	0.519515
BM17_2	40.2	40.6	0.497525
BM18_1	38.7	31.2	0.553648
BM18_2	42.1	36.3	0.53699
BM19_1	119	67.9	0.636704
BM19_2	137	82.3	0.624715
BM20_1	19.7	33.3	0.371698
BM20_2	19.4	32.9	0.370937
BM21_1	16.1	23.5	0.406566
BM21_2	19.3	21.8	0.469586
BM22_1	170	181	0.48433
BM22_2	168	182	0.48
BM23_1	1760	1230	0.588629
BM23_2	2220	1480	0.6
BM24_1	32.5	20.2	0.616698
BM24_2	23.2	14.1	0.621984
BM25_1	1890	1330	0.586957
BM25_2	2520	1670	0.601432
BM26_1	292	184	0.613445
BM26_2	237	150	0.612403
BM27_1	31.7	60.7	0.343074
BM27_2	33.8	61	0.35654
BM28_1	64.1	66.3	0.491564
BM28_2	51.5	55.1	0.483114
BM29_1	8.71	18.4	0.321284
BM29_2	9.56	15.3	0.384553
BM30_1	43.9	85.3	0.339783
BM30_2	37.2	73.3	0.336652
BM31_1	1590	1560	0.504762
BM31_2	2140	2140	0.5
BM32_1	370	212	0.635739
BM32_2	367	206	0.640489
BM33_1	127	120	0.51417
BM33_2	115	119	0.491453
BM34_1	1.18	2.66	0.307292
BM34_2	2.59	4.93	0.344415
BM35_1	10.1	10.9	0.480952
BM35_2	9.65	9.14	0.513571
BM36_1	70.6	132	0.34847
BM36_2	60.5	119	0.337047
BM37_1	55.4	102	0.35197
BM37_2	55.4	94.3	0.370073
BM38_1	26.1	12.6	0.674419
BM38_2	25	12.8	0.661376
BM39_1	99.8	104	0.489696
BM39_2	99	98.4	0.50152
BM40_1	24.4	14.3	0.630491
BM40_2	23.9	14.7	0.619171
BM41_1	415	752	0.355613
BM41_2	411	790	0.342215
BM42_1	86.3	86.8	0.498556
BM42_2	79.5	80.9	0.495636
BM43_1	158	161	0.495298
BM43_2	150	156	0.490196
BM44_1	120	124	0.491803
BM44_2	120	112	0.517241
BM45_1	991	305	0.76466
BM45_2	820	249	0.767072
BM46_1	250	256	0.494071
BM46_2	254	262	0.492248
BM47_1	153	155	0.496753
BM47_2	160	169	0.486322
BM48_1	180	118	0.604027
BM48_2	156	99.9	0.609613
BM49_1	148	152	0.493333
BM49_2	155	151	0.506536
BM50_1	12.2	11.7	0.51046
BM50_2	14.1	12.3	0.534091
BM51_1	117	117	0.5
BM51_2	119	113	0.512931
BM52_1	641	648	0.497285
BM52_2	539	560	0.490446
BM53_1	171	175	0.49422
BM53_2	151	152	0.49835
BM54_1	157	289	0.352018
BM54_2	141	268	0.344743
BM55_1	584	575	0.503883
BM55_2	506	511	0.497542
BM56_1	356	186	0.656827
BM56_2	284	154	0.648402
BM57_1	353	204	0.633752
BM57_2	299	168	0.640257
BM58_1	160	209	0.433604
BM58_2	159	191	0.454286
BM59_1	1020	1020	0.5
BM59_2	1040	1030	0.502415
BM60_1	319	163	0.661826
BM60_2	266	150	0.639423
BM61_1	200	382	0.343643
BM61_2	229	429	0.348024
GM1_1	58.3	54.8	0.515473
GM1_2	53.4	53.2	0.500938
GM2_1	587	583	0.501709
GM2_2	651	665	0.494681
GM3_1	184	194	0.486772
GM3_2	185	188	0.495979
GM4_1	108	113	0.488688
GM4_2	115	117	0.49569
GM5_1	41.4	42.5	0.493445
GM5_2	34.5	38.9	0.470027
GM6_1	42.4	43.5	0.493597
GM6_2	39.9	40.1	0.49875
GM7_1	31.3	31.8	0.496038
GM7_2	30.9	31.7	0.49361
GM8_1	409	448	0.477246
GM8_2	409	454	0.473928
GM9_1	103	98.8	0.510406
GM9_2	107	103	0.509524
GM10_1	987	988	0.499747
GM10_2	1060	1060	0.5
GM11_1	419	380	0.524406
GM11_2	373	345	0.519499
GM12_1	174	181	0.490141
GM12_2	151	151	0.5
GM13_1	153	157	0.493548
GM13_2	163	171	0.488024
GM14_1	73.5	73.6	0.49966
GM14_2	67.1	69.1	0.492658
GM15_1	126	120	0.512195
GM15_2	111	116	0.488987
BM = bone marrow (i.e. tumor) samples
GM = germline DNA samples
"_X" = replicate measurements

## Sheet: rs10764338
Sample ID	Risk allele (T) conc. (copies/µL)	Protective allele (C) conc. (copies/µL)	Risk allele proportion (T/T+C)
BM1_1	139	141	0.496429
BM1_2	308	319	0.491228
BM1_3	310	314	0.496795
BM2_1	71	137	0.341346
BM2_2	70.8	140	0.335863
BM3_1	37.3	40.8	0.477593
BM3_2	32.6	31.6	0.507788
BM4_1	133	316	0.296214
BM4_2	105	242	0.302594
BM5_1	206	205	0.501217
BM5_2	184	188	0.494624
BM6_1	89.3	49.1	0.645231
BM6_2	76.9	39.9	0.65839
BM7_1	27.3	16	0.630485
BM7_2	24.1	11.3	0.680791
BM8_1	66.4	73.5	0.474625
BM8_2	62	64.8	0.488959
BM9_1	13	13.3	0.494297
BM9_2	9.94	12.1	0.450998
BM10_1	238	226	0.512931
BM10_2	230	225	0.505495
BM11_1	7.43	7.78	0.488494
BM11_2	6.4	7.06	0.475483
BM12_1	39.8	47	0.458525
BM12_2	46.2	43.3	0.516201
BM13_1	4.15	8.05	0.340164
BM13_2	2.94	6.57	0.309148
BM13_3	8.42	16.3	0.340615
BM13_4	7.28	14.5	0.334252
BM14_1	88.6	152	0.368246
BM14_2	96.4	162	0.373065
BM15_1	12.7	7.62	0.625
BM15_2	16	6.49	0.711427
BM16_1	231	235	0.495708
BM16_2	223	228	0.494457
BM17_1	3.07	4.9	0.385194
BM17_2	2.73	4.38	0.383966
BM17_3	5.82	12.2	0.322974
BM17_4	7.17	9.96	0.418564
BM18_1	37.6	33.9	0.525874
BM18_2	38.6	36.2	0.516043
BM19_1	338	162	0.676
BM19_2	392	201	0.661046
GM1_1	9.17	10.7	0.4615
GM1_2	8.66	8.57	0.502612
GM2_1	30.9	34.8	0.47032
GM2_2	33.4	35.5	0.484761
GM3_1	13.6	14.6	0.48227
GM3_2	10.9	11	0.497717
GM4_1	9.27	9.91	0.483316
GM4_2	9.85	8.89	0.525614
GM5_1	149	138	0.519164
GM5_2	128	126	0.503937
GM6_1	16.7	14.6	0.533546
GM6_2	13.8	14.8	0.482517
GM7_1	26	31.1	0.455342
GM7_2	24	28.1	0.460653
GM8_1	15.8	16.9	0.48318
GM8_2	14.7	17.1	0.462264
BM = bone marrow (i.e. tumor) samples
GM = germline DNA samples
"_X" = replicate measurements

## Sheet: rs3824662
Sample ID	Risk allele conc. (copies/µL)	Protective allele conc. (copies/µL)	Risk allele proportion
BM1_1	397	407	0.493781
BM1_2	422	428	0.496471
BM2_1	276	172	0.616071
BM2_2	259	162	0.615202
BM3_1	434	810	0.348875
BM3_2	251	510	0.329829
BM4_1	398	399	0.499373
BM4_2	386	402	0.489848
BM5_1	88.6	90.8	0.493868
BM5_2	88.5	86.4	0.506003
BM6_1	8.11	7.41	0.522552
BM6_2	9.21	6.99	0.568519
BM6_3	27.1	26.5	0.505597
BM6_4	31.6	34.8	0.475904
BM7_1	5.93	7.41	0.444528
BM7_2	7.19	9.59	0.428486
BM8_1	22.2	19.2	0.536232
BM8_2	22	22.4	0.495495
BM9_1	115	111	0.50885
BM9_2	84.1	79.8	0.513118
BM9_3	30.4	32.9	0.480253
BM9_4	31.4	32.6	0.490625
BM10_1	4.44	512	0.00859732
BM10_2	5.58	481	0.0114678
BM11_1	29.6	18.5	0.615385
BM11_2	29.4	17.8	0.622881
BM12_1	619	1030	0.375379
BM12_2	623	1050	0.372385
BM12_3	68.6	135	0.336935
BM12_4	79.2	145	0.353256
BM13_1	336	490	0.40678
BM13_2	310	488	0.388471
BM14_1	772	785	0.495825
BM14_2	797	779	0.505711
BM14_3	52.9	52.8	0.500473
BM14_4	34	32.3	0.512821
BM15_1	91.9	98.5	0.482668
BM15_2	94.3	94.9	0.498414
BM16_1	40.5	21.2	0.656402
BM16_2	30.5	15.3	0.665939
BM17_1	53.1	95	0.358542
BM17_2	58.3	104	0.359211
BM18_1	55.3	28	0.663866
BM18_2	53.4	27.5	0.660074
BM19_1	14.2	8.7	0.620087
BM19_2	12.8	7.88	0.618956
BM20_1	1100	1160	0.486726
BM20_2	1130	1220	0.480851
BM20_3	120	115	0.510638
BM20_4	113	114	0.497797
BM21_1	532	299	0.640193
BM21_2	573	303	0.65411
BM22_1	184	190	0.491979
BM22_2	162	167	0.492401
BM23_1	182	318	0.364
BM23_2	199	355	0.359206
BM24_1	3.41	6.36	0.349028
BM24_2	1.54	2.05	0.428969
BM24_3	53.6	95.7	0.359009
BM24_4	52.1	85.7	0.378084
BM25_1	5.03	7.59	0.398574
BM25_2	4.06	8.57	0.321457
BM25_3	65.8	121	0.352248
BM25_4	71.2	124	0.364754
BM26_1	59.3	67.8	0.466562
BM26_2	59.4	64.6	0.479032
BM26_3	153	167	0.478125
BM26_4	152	162	0.484076
BM27_1	28.5	14.9	0.656682
BM27_2	28.4	15.3	0.649886
BM28_1	78	23.8	0.766208
BM28_2	79.7	22.6	0.779081
BM29_1	211	214	0.496471
BM29_2	207	203	0.504878
BM30_1	571	582	0.49523
BM30_2	584	596	0.494915
BM31_1	1770	1200	0.59596
BM31_2	1920	1260	0.603774
BM31_3	50.3	26.6	0.654096
BM31_4	52.8	28.1	0.652658
BM32_1	527	502	0.512148
BM32_2	544	527	0.507937
BM33_1	121	246	0.3297
BM33_2	112	222	0.335329
BM34_1	584	580	0.501718
BM34_2	608	613	0.497952
BM35_1	248	135	0.64752
BM35_2	255	135	0.653846
BM36_1	16.4	14.6	0.529032
BM36_2	18	15.4	0.538922
BM37_1	44.8	43.7	0.506215
BM37_2	45.6	45.3	0.50165
GM1_1	39.6	35.1	0.53012
GM1_2	29.9	27.6	0.52
GM2_1	30.7	30	0.505766
GM2_2	24.9	23.9	0.510246
GM3_1	23.4	24	0.493671
GM3_2	24	29.1	0.451977
BM = bone marrow (i.e. tumor) samples
GM = germline DNA samples
"_X" = replicate measurements
